# Supplementary material for: Convergent evolution, habitat shifts and variable diversification rates in the ovenbird-woodcreeper family (Furnariidae)
Source: BMC Evol Biol. 2009 Nov 21;9:268. doi: 10.1186/1471-2148-9-268 (PMC2787525; doi:10.1186/1471-2148-9-268)
Supplement: Additional file 1 — Sample used in the study. Abbreviations: AMNH = American Museum of Natural History, New York; ANSP = Academy of Natural Sciences of Philadelphia; FMNH = Field Museum of Natural History, Chicago; LSUMZ = Museum of Natural Science, Louisiana State University; MNHN = Muséum National d' Histoire Naturelle, Paris; NRM = Swedish Museum of Natural History, Stockholm; USNM = US National Museum, Smithsonian Institution, Washington DC; ZMUC = Zoological Museum of the University of Copenhagen. Specimens for which no voucher exists are marked with an asterisk. [file 1471-2148-9-268-S1.XLS]

## Sheet: Blad1
Species	Sample No.	Cytochrome b	Myoglobin	G3PDH	ODC	Fib5
Anabacerthia striaticollis	ZMUC 124673	AY998200	AY998237	AY998219	GQ140040	GQ140130
Ancistrops strigilatus	ANSP 5499	GQ140106
Anumbius annumbi	NRM 966903	AY065709	AY065765	AY590072	EF212088	EF212040
Aphrastura spinicauda*	ZMUC 134531	AY998188	AY998225	AY998206	GQ140048	GQ140138
Asthenes cactorum	ZMUC S150	AY065705	AY065761	AY590070	EF212089	EF212041
Asthenes dorbignyi	ZMUC 124702	GQ140090	GQ140216	GQ140194	GQ140049	GQ140139
Asthenes flammulata	ZMUC 124706	GQ140091	GQ140217	GQ140195	GQ140050	GQ140140
Asthenes modesta	ZMUC 124711	GQ140092	GQ140218	GQ140196	GQ140051	GQ140141
Asthenes ottonis	ZMUC 124714	GQ140093	GQ140219	GQ140197	GQ140052	GQ140142
Asthenes pudibunda	ZMUC 124717	GQ140094	GQ140220	GQ140198	GQ140053	GQ140143
Asthenes punensis	ZMUC 124721	GQ140107
Asthenes urubambensis	ZMUC S172	AY998195	AY998232	AY998214	EF212090	EF212042
Asthenes wyatti	ZMUC 125672	GQ140095	GQ140221	GQ140199	GQ140054	GQ140144
Automolus leucophthalmus	NRM 937251	AY590048	AY590058	AY590078	EF212091	EF212043
Berlepschia rikeri	ZMUC S1214	AY590047	AY590057	AY590075	EF212092	EF212044
Campylorhamphus pusillus	ZMCU S1451	AY442988	AY442962	GQ140173	GQ140019	GQ140109
Campylorhamphus trochilirostris	NRM 947183	AY442987	AY442961	AY590085	EF212093	EF212045
Certhiaxis cinnamomeus	NRM 937358	AY998194	AY998231	AY998213	GQ140055	GQ140145
Cinclodes aricomae	ZMUC 125551	GQ140075	GQ140209	GQ140187	GQ140037	GQ140127
Cinclodes atacamensis	ZMUC 124738	GQ140076	GQ140210	GQ140188	GQ140038	GQ140128
Cinclodes fuscus	ZMUC S220	AY590044	AY590054	AY590065	EF212134	EF212087
Clibanornis dendrocolaptoides	NRM 570077	GQ140096	GQ140222	GQ140200	GQ140056	GQ140146
Coryphistera alaudina	NRM 966910	AY065710	AY065766	AY590073	EF212095	EF212047
Cranioleuca albicapilla	ZMUC 124797	AY996349	AY996343	AY996355	GQ140057	GQ140147
Cranioleuca pyrrhophia	NRM 966821	AY065708	AY065764	AY590069	EF212096	EF212048
Cranioleuca sulphurifera	USNM B17199	AY996350	AY996344	AY996356	GQ140058	GQ140148
Deconychura longicauda	ZMUC S1249	AY442989	AY442963	AY590086	EF212097	EF212049
Dendrexetastes rufigula	FMNH 389815	AY443001	AY442973	GQ140174	GQ140020	GQ140110
Dendrocincla fuliginosa	NRM 976662	AY065713	AY065770	GQ140175	GQ140021	GQ140111
Dendrocincla merula	ZMCU S1251	AY442986	AY442960	GQ140176	GQ140022	GQ140112
Dendrocincla tyrannina	NRM 976662	AY442985	AY442959	AY590087	EF212098	EF212050
Dendrocolaptes certhia	ZMCU S1253	AY442991	AY442965	GQ140177	GQ140023	GQ140113
Dendrocolaptes platyrostris	NRM 976714	AY442990	AY442964	GQ140178	GQ140024	GQ140114
Drymornis bridgesii	NRM 966930	AY065711	AY065768	AY590088	GQ140025	GQ140115
Furnarius cristatus	NRM 966772	AY064279	AY064255	AY590066	DQ435482	EF212052
Furnarius leucopus	ZMUC 125590	AY996351	AY996345	AY996357	EF212100	EF212053
Geositta rufipennis	ZMUC S290	AY590042	AY590052	AY590062	GQ140039	GQ140129
Geositta tenuirostris	ZMUC S292	AY590043	AY590053	AY590063	EF212101	EF212054
Glyphorynchus spirurus	ZMUC S1521	AY442992	AY442966	AY590089	GQ140026	GQ140116
Heliobletus contaminatus	ZMUC 127191	AY998203	AY998240	AY998222	EF212102	EF212055
Hellmayrea gularis	ZMUC 124846	AY998193	AY998230	AY998211	GQ140059	GQ140149
Hylexetastes perrotii	LSUMZ B 13841	AY443002	AY442974	GQ140179	GQ140027	GQ140117
Hylocryptus erythrocephalus	ZMUC 124862	AY998202	AY998239	AY998221	EF212103	EF212056
Hyloctistes subulatus	ZMUC 126447	GQ140085	GQ140211	GQ140189	GQ140041	GQ140131
Lepidocolaptes affinis	ZMUC S1106	AY442994	AY442968	GQ140180	GQ140028	GQ140118
Lepidocolaptes angustirostris	NRM 937184	AY078175	AY065767	GQ140181	GQ140029	GQ140119
Leptasthenura pileata	ZMUC S338	AY590045	AY590055	AY590067	EF212104	EF212057
Leptasthenura yanacensis	ZMUC 124907	GQ140097	GQ140223	GQ140201	GQ140060	GQ140150
Limnoctites rectirostris*	USNM B14895	AY996352	AY996347	AY996358	GQ140061	GQ140151
Limnornis curvirostris	USNM B2735	AY996353	AY996346	AY996359	EF212105	EF212058
Lochmias nematura	ZMUC S2577	AY065699	AY065755	AY590081	EF212106	EF212059
Margarornis squamiger	ZMUC S1112	AY065703	AY065759	AY590074	EF212107	EF212060
Megaxenops parnaguae	ZMUC 125605	AY998204	AY998241	AY998223	EF212108	EF212061
Metopothrix aurantiaca	NRM 569302	GQ140098	GQ140224	AY998224	GQ140062	GQ140152
Nasica longirostris	ZMUC S1831	AY442995	AY442969	AY590091	GQ140030	GQ140120
Ochetorhynchus (Upucerthia) andaecola	NRM 569430	GQ140078	EF212137	EF212146	EF212122	EF212075
Ochetorhynchus (Chilia) melanura	NRM 569434	GQ140074	EF212135	EF212144	EF212094	EF212046
Ochetorhynchus (Eremobius) phoenicurus	NRM 569436	GQ140077	EF212136	EF212145	EF212099	EF212051
Ochetorhynchus (Upucerthia) ruficaudus	NRM 569431	GQ140082	EF212139	EF212148	EF212125	EF212078
Oreophylax moreirae*	ZMUC S128816	AY998190	AY998227	AY998208	GQ140063	GQ140153
Phacellodomus erythrophthalmus	NRM 569467	GQ140099	GQ140225	GQ140202	GQ140064	GQ140154
Phacellodomus ruber	NRM 947206	AY590046	AY590056	AY590071	EF212109	EF212062
Phacellodomus rufifrons	NRM 937190	GQ140100	GQ140226	GQ140203	GQ140065	GQ140155
Philydor atricapillus	NRM 937334	AY065702	AY065758	AY590076	EF212110	EF212063
Phleocryptes melanops	USNM B2734	AY996354	AY996348	AY996360	GQ140066	GQ140156
Premnoplex brunnescens	ZMUC 124927	AY998197	AY998234	AY998216	EF212111	EF212064
Premnornis guttuligera	ZMUC 128014	AY998196	AY998233	AY998215	EF212112	EF212065
Pseudocolaptes boissonneautii	ZMUC 124935	AY998198	AY998235	AY998217	EF212113	EF212066
Pseudoseisura lophotes	NRM 976799	AY998199	AY998236	AY998218	EF212114	EF212067
Pygarrhichas albogularis	AMNH PRS1128	AY065704	AY065760	AY590084	EF212115	EF212068
Roraimia adusta	USNM B15673	GQ140086	GQ140212	GQ140190	GQ140042	GQ140132
Schizoeaca fuliginosa	ZMUC125708	GQ140101	GQ140227	GQ140204	GQ140067	GQ140157
Schizoeaca harterti	ZMUC S2398	AY998189	AY998226	AY998207	EF212116	EF212069
Schoeniophylax phryganophilus	NRM 947184	AY998191	AY998228	AY998209	EF212117	EF212070
Sclerurus mexicanus*	ZMUC S1443	AY590049	AY590059	AY590079	GQ140043	GQ140133
Sclerurus scansor	NRM 937258	AY065715	AY065772	AY590080	EF212118	EF212071
Simoxenops ucayalae*	ZMUC 126612	GQ140087	GQ140213	GQ140191	GQ140044	GQ140134
Siptornis striaticollis	ANSP 4459	GQ140108
Siptornopsis hypochondriaca	NRM 570075	GQ140102	GQ140228	GQ140205	GQ140068	GQ140158
Sittasomus griseicapillus	NRM 967031	AY065714	AY065771	AY590092	GQ140031	GQ140121
Spartonoica maluroides	ZMUC skinn -84	GQ140103	GQ140229	GQ140206	GQ140069	GQ140159
Sylviorthorhynchus desmursii	NRM 570076	GQ140104	GQ140230	GQ140207	GQ140070	GQ140160
Synallaxis erythrothorax*	NRM 20066382	GQ140105	GQ140231	GQ140208	GQ140071	GQ140161
Synallaxis ruficapilla	NRM 956643	AY065707	AY065763	AY590068	EF212119	EF212072
Synallaxis scutata	ZMUC 125635	AY998192	AY998229	AY998210	EF212120	EF212073
Syndactyla rufosuperciliata	ZMUC124972	AY998201	AY998238	AY998220	EF212121	EF212074
Tarphonomus (Upucerthia) certhioides	NRM 569433	GQ140079	EF212141	EF212150	EF212131	EF212084
Tarphonomus (Upucerthia) harterti	ZMUC 126223	GQ140081	EF212138	EF212147	EF212123	EF212076
Thripadectes flammulatus	ZMUC S428	AY065701	AY065757	AY590077	GQ140045	GQ140135
Thripadectes ignobilis	ZMUC128028	GQ140088	GQ140214	GQ140192	GQ140046	GQ140136
Upucerthia dumetaria	ZMUC 1984-02-14	GQ140080	EF212142	EF212151	EF212132	EF212085
Upucerthia jelskii	ZMUC S439	AY065700	AY065756	AY590064	EF212124	EF212077
Upucerthia serrana	ZMUC 124995	GQ140083	EF212143	EF212152	EF212133	EF212086
Upucerthia validirostris	NRM 569435	GQ140084	EF212140	EF212149	EF212126	EF212079
Xenerpestes singularis	ANSP 4370	AY998205
Xenops milleri	ZMUC126386	GQ140089	GQ140215	GQ140193	GQ140047	GQ140137
Xenops minutus	ZMUC S451	AY590050	AY590060	AY590082	EF212127	EF212080
Xenops rutilans	ZMUC S452	AY590051	AY590061	AY590083	EF212128	EF212081
Xiphocolaptes major	NRM 966847	AY065712	AY065769	AY590093	EF212129	EF212082
Xiphocolaptes promeropirhynchus	ZMUC S38	AY442996	AY442970	GQ140182	GQ140032	GQ140122
Xiphorhynchus erythropygius*	ZMUC S1616	AY442997	AY442971	AY590094	EF212130	EF212083
Xiphorhynchus (Lepidocolaptes) fuscus	NRM 937283	AY442993	AY442967	GQ140183	GQ140033	GQ140123
Xiphorhynchus guttatus	ZMCU S1523	AY442998	AY442975-AY442979	GQ140184	GQ140034	GQ140124
Xiphorhynchus obsoletus	ZMCU S1261	AY443000	AY442980-AY442984	GQ140185	GQ140035	GQ140125
Xiphorhynchus triangularis	ZMCU S45	AY442999	AY442972	GQ140186	GQ140036	GQ140126
Chamaeza meruloides	ZMCU S2053	AY065718	AY065776	AY590095	GQ140072	GQ140162
Rhinocrypta lanceolata	NRM 966793	AY078174	AY065775	DQ438953	DQ435499	GQ140169
Conopophaga aurita/ lineata*	ZMCU S1245 / NRM 956653	AY078173	AY065784	AY336577	DQ435478	GQ140163
Thamnophilus caerulescens	NRM 967007	AY078176	AY065783	AY336587	DQ435504	GQ140170
Elaenia flavogaster	NRM 966970	AF453807	AY064254	DQ435464	DQ435480	GQ140164
Grallaria squamigera	ZMCU S78	AY065720	AY065778	AY677078	GQ140073	GQ140165
Pipra fasciicauda	NRM 947271	AF453817	AY065787	AY336583	DQ435495	GQ140167
Phytotoma rutila	ZMCU S466	AF453822	AY338743	AY336581	DQ435494	GQ140166
Tityra cayana	NRM 956584	AF453814	AY338742	AY336580	DQ435505	GQ140171
Pyroderus scutatus	NRM 967030	AF453820	AY065786	AY336582	DQ435498	GQ140168
Philepitta castanea*	ZMCU S458/FMNH345690	AY065726	AY065790	AY336591	DQ785938	DQ320604
Pitta baudii	ANSP 1224	AY064280	AY064256	DQ785903	DQ785942	DQ320593
Corvus corone*	NRM 986167/MNHN 13-16	AY228087	AY228327	DQ406663	EU272116	AY529982
Parus major	NRM 956363/ NRM 20036752	AY228072	AY228310	EU272098	EU272127	EU680620
Acanthisitta chloris	NRM 569989	AY325307	EU726212	EU726202	EU726220	GQ140172
Pyrrhura/ Amazona*	NRM 966989, uncat	AY751643	AY233367	AY194432	DQ881775
Merops viridis/ nubicus*	ZMCU P935, uncat.	MNU89185	AY165815	AY600498	DQ881752	EU021589
